# Supplementary material for: Nanoparticle Printing for Microfluidic Applications: Bipolar Electrochemistry and Localized Raman Sensing Spots
Source: Micromachines (Basel). 2023 Feb 15;14(2):453. doi: 10.3390/mi14020453 (PMC9967861; doi:10.3390/mi14020453)
Supplement: Supplementary file 1 [file micromachines-14-00453-s001.zip]

Archive with 1 entries (1 files):
- micromachines-2208311-supplementary.pdf
